# Supplementary material for: Repeated Herbal Acupoint Sticking Relieved the Recurrence of Allergic Asthma by Regulating the Th1/Th2 Cell Balance in the Peripheral Blood
Source: Biomed Res Int. 2020 May 17;2020:1879640. doi: 10.1155/2020/1879640 (PMC7251437; doi:10.1155/2020/1879640)
Supplement: Supplementary Materials — Dataset S1: original dataset. (XLSX). [file 1879640.f1.xlsx]

## Sheet: The allergic asthma group
Name	Age (year)	Sex	The course of disease (year)	Before the first treatment-Recurrence situation	End of the last treatment-Recurrence situation	At 18 weeks of the trial -Recurrence situation	At 30 weeks of the trial -Recurrence situation	the same period last year of 18 weeks of the trial -Recurrence situation	the same period last year of 30 weeksof the trial -Recurrence situation	Before the first treatment-ACT (score)	End of the last treatment-ACT (score)	the same period last year of 18 weeks of the trial -ACT (score)	At 18 weeks of the trial -ACT (score)	the same period last year of 30 weeksof the trial -ACT (score)	At 30 weeks of the trial -ACT (score)	Before the first teratment-IgE (IU/mL)	End of the last treatment -IgE (IU/mL)	End of the last treatment-Th1 (%)	Before the first treatment-Th2 (%)	End of the last treatment-Th2 (%)	Before the first treatment-Th1/Th2	End of the last treatment-Th1/Th2	Before the first treatment-(IFN-γ ) (pg/mL)	End of the last treatment-(IFN-g) (pg/mL)	Before the first treatment-(IL-4) (pg/mL)	End of the last treatment-(IL-4) (pg/mL)
Hong-Xiu Shi	55	Female	10	0	0	0	0	0	1	23	25	23	24	21	24	142.42	79.17	22.5	2	0.9	39.585	25	9.886	4.937	1.876	1.455
Rui Zhang	34	Female	2	1	0	0	0	1	1	19	25	20	23	18	23	393.29	349.31	18.7	2.4	0.8	145.546	23.375	6.394	0.009	0.943	0.79
Ke-Ren Zhao	65	Female	3	0	0	0	0	0	1	22	24	22	24	20	23	225.22	247.5	27.4	1	2.6	247.5	10.5385	3.825	1.384	2.481	1.964
Yu-Ming Lv	55	Female	2	0	0	0	0	0	0	23	25	23	25	23	25	246.19	254.62	26.9	2.43	1.73	104.782	15.5491	1.679	0.002	0.365	0.613
Yu-Jin Zhao	55	Female	10	0	0	0	0	1	1	22	24	20	24	18	24	325.95	288.32	18.7	1.7	1.4	169.6	13.3571	17.141	9.212	1.01	0.738
Zhan-Tian Chen	68	Male	4	1	0	0	0	1	1	19	23	19	22	18	22	288.32	194.38	14.6	3.1	1.1	62.7032	13.2727	5.42	10.393	0.859	0.926
Rong-Hua Lu	60	Female	10	1	1	1	0	1	1	15	20	17	20	15	22	135.45	212.43	22.9	3.2	1.4	66.3844	16.3571	5.098	7.711	0.483	0.324
Yun-Feng Chen	52	Male	6	1	0	0	0	1	1	18	23	19	23	18	22	288.32	202.67	23	3.4	0.8	59.6088	28.75	0.264	1.977	0.303	0.216
Shuang-Di Wang	55	Female	3	0	0	0	0	1	1	22	24	20	24	20	23	361.91	349.7	21.3	2.2	2.3	158.955	9.26087	0.532	2.279	0.773	0.703
Xue-Lian Wang	55	Female	10	1	0	0	0	1	1	21	24	20	24	19	24	163.24	155.4	13.5	4.2	1.2	37	11.25	5.259	8.209	0.631	0.345
Qin-Yi Chang	48	Male	3	1	0	0	0	1	0	18	24	14	13	22	24	289.57	265.86						4.618	7.38	1.713	0.721
Fei Liu	38	Male	20	1	1	1	1	1	1	12	18	13	15	10	17	216.93	214.61						8.877	1.531	1.075	1.091
Tao Lu	48	Male	3	0	0	1	0	0	0	25	25	25	14	25	20	182.94	136.54						4.458	1.679	1.188	1.204
Ying Xia	37	Female	37	1	1	0	0	1	1	14	13	18	20	17	21	197.15	115.13						3.356	0.001	2.995	3.036
Xiu-Mei Du	65	Female	30	0	0	0	0	0	0	25	25	25	23	25	25	281.78	279.33						1.094	2.279	0.303	0.738
Lan-Ping Huang	65	Female	30	0	0	0	0	0	0	25	25	25	25	25	25	177.19	180.55						9.38	4.777	0.876	1.01
Jian-Sheng Zhao	63	Male	20	1	0	0	1	0	1	20	21	22	18	21	20	345.22	330.56						5.259	8.71	1.439	1.026
Yi-Wen Zhou	66	Male	30	0	1	0	1	0	1	22	20	23	21	20	10	288.32	189.67						1.094	3.983	0.613	0.577
Jun Chen	41	Female	7	1	1	1	1	1	1	14	20	19	20	18	19	435.32	426.39						0.396	3.045	0.193	0.216
Jie-Ping Mao	35	Male	8	0	0	0	0	1	1	23	24	21	23	20	21	235.42	236.64						3.825	5.906	0.808	0.405
Zhu-Zhao Guang	71	Male	20	0	0	0	1	0	1	22	24	23	24	20	20	416.79	424.2						2.431	5.582	1.091	0.425
Zhi-Ming Sun	63	Male	2	1	0	0	0	1	1	16	22	21	22	20	20	309.21	229.47						9.044	3.2	0.859	0.631
Jing Li	43	Female	30	0	0	0	0	0	0	23	24	23	24	22	23	464.11	371.06						5.098	4.777	1.346	0.239
Xiao-Ping Yang	43	Female	20	0	0	0	0	0	0	24	24	24	24	23	23	336.63	378.46						0.532	0.669	0.502	0.193
Shun-Qing Zhang	59	Male	7	0	0	0	0	0	0	23	24	24	24	22	23	135.43	81.79						0.014	0.396	1.592	0.261
Mei-Hua Hu	46	Female	10	0	0	0	0	0	1	24	24	22	24	21	22	272.18	242.74						0.809	0.003	4.85	2.968
Qun Ding	48	Female	20	1	0	0	0	0	0	21	24	24	24	23	23	368.11	399.69
Qing Zhang	71	Female	5	1	0	0	0	0	0	21	24	23	24	22	21	210.17	255.52
Jing-Li Xu	38	Female	30	0	0	0	0	0	0	22	24	24	23	22	24	305.44	293.01
Zhu-Sen Fang	65	Male	20	0	0	0	0	0	0	25	25	23	24	23	24	86.65	103.21
Tie-Hua Yu	67	Female	50	0	0	0	0	0	1	23	24	22	23	20	23	154.48	153.29
Mao-De Tian	43	Male	2	1	0	1	1	1	1	20	21	19	20	19	20	336.59	252.95
Shi-Mei Wei	40	Female	5	1	1	1	1	1	1	15	17	16	17	15	16	202.08	174.85
Jing Wang	27	Female	12	0	0	0	0	1	1	17	21	17	22	19	21	120.64	192.76
Dai-Yu Shen	42	Female	10	1	1	1	1	1	1	21	19	18	19	18	18	101.47	143.97
Xiao-Xia Wu	68	Female	20	1	1	1	1	1	1	16	19	18	19	18	17	332.08	321.89
Chao-Ying Xu	61	Female	6	1	0	0	0	0	0	21	22	23	24	22	23	282.4	253.37
Ding Yuan	30	Male	20	0	0	0	0	0	0	23	24	24	24	23	24	385.35	376.75

## Sheet: The control group
Name	Age (year)	Sex	Before the first teratment-IgE (IU/mL)	End of the last treatment -IgE (IU/mL)	Before the first treatment-Th1 (%)	End of the last treatment-Th1 (%)	Before the first treatment-Th2 (%)	End of the last treatment-Th2 (%)	Before the first treatment-Th1/Th2	End of the last treatment-Th1/Th2	Before the first treatment-(IFN-γ ) (pg/mL)	End of the last treatment-(IFN-g) (pg/mL)	Before the first treatment-(IL-4) (pg/mL)	End of the last treatment-(IL-4) (pg/mL)
A1	26	Female	166.65	175.52	22.9	26.7	1.9	2.1	12.0526	12.7143	3.725	2.384	0.631	0.91
A2	27	Male	70.72	92.3	12.4	8.9	2	0.4	6.2	22.25	4.42	2.393	0.793	0.425
A3	45	Female	48.24	66.82	11	18.4	0.4	0.7	27.5	26.2857	3.098	5.711	0.713	0.76
A4	55	Female	175.8	136.54	13.6	19.6	0.3	0.7	45.3333	28	5.244	3.987	0.589	0.738
A5	57	Female	70.11	144.6	15	9.2	0.6	0.8	25	11.5	6.512	5.279	0.859	0.973
A6	64	Male	86.96	90.73	13	18.5	1.1	1.1	11.8182	16.8182	5.249	3.259	0.683	0.724
A7	57	Female	54.36	20.53	26.8	24.7	1.35	0.9	19.8519	27.4444	5.618	6.38	0.403	0.356
A8	38	Female	38.66	34.07	21.9	26.7	1.1	0.6	19.9091	44.5	8.833	3.561	0.873	0.503
A9	65	Male	58.06	71.75							4.648	2.689	0.732	0.645
A10	68	Female	68.23	34.56							3.756	4.041	0.403	0.528
A11	56	Female	49.17	40.12							5.054	5.279	0.834	0.916
A12	59	Male	72.91	64.06							6.38	7.317	0.703	1.066
A13	45	Female	68.69	63.4							5.259	5.71	0.313	0.564
